# Supplementary material for: Using Tannic-Acid-Based Complex to Modify Polyacrylonitrile Hollow Fiber Membrane for Efficient Oil-In-Water Separation
Source: Membranes (Basel). 2023 Mar 18;13(3):351. doi: 10.3390/membranes13030351 (PMC10051258; doi:10.3390/membranes13030351)
Supplement: Supplementary file 1 [file membranes-13-00351-s001.zip]

Archive with 1 entries (1 files):
- membranes-2253056-supplementary.pdf
